# Supplementary material for: Whole Genome Sequencing of Danish Staphylococcus argenteus Reveals a Genetically Diverse Collection with Clear Separation from Staphylococcus aureus
Source: Front Microbiol. 2017 Aug 9;8:1512. doi: 10.3389/fmicb.2017.01512 (PMC5552656; doi:10.3389/fmicb.2017.01512)
Supplement: Supplementary file 1 [file Table1.xlsx]

## Sheet: Ark1
Supplementary Table 1. Multilocus sequence types (MLST), ST alleles, Clonal Complexes (CC) and country of origin of S. argenteus. Data from http://saureus.mlst.net/, publications, NCBI and Danish isolates
ST	Strain designation	Country	arcc	aroe	glpf	gmk	pta	tpi	yqil	CC	SLV
75	SAP411	Australia	36	3	43	34	39	52	49	75	7
75	WA MRSA-8	Australia	36	3	43	34	39	52	49	75	7
850	05-15944	Australia	36	3	43	79	39	52	49	75	6
1304	16706	Australia	36	45	43	34	39	52	49	75	6
1850	SCC1302	Australia	36	273	43	34	39	52	49	75	6
1850	HS158	Australia	36	273	43	34	39	52	49	75	6
1850	M180	Australia	36	273	43	34	39	52	49	75	6
1850	SCC1098	Australia	36	273	43	34	39	52	49	75	6
1850	SCC1119	Australia	36	273	43	34	39	52	49	75	6
1850	SCC1318-2	Australia	36	273	43	34	39	52	49	75	6
1850	MSHR1132	Australia	36	273	43	34	39	52	49	75	6
Undetermined	FJABA32044V6S1	Unknown	36	NULL	215	34	NULL	NULL	49	Undetermined	Undetermined
1667	W3256	Ireland	151	235	215	34	175	180	169	2250	6
2196	Chimei-SA39	Taiwan	151	4	215	34	175	180	169	2250	6
2250	H113640207	England	151	325	215	34	175	180	169	2250	7
2250	NOR14-131	Norway	151	325	215	34	175	180	169	2250	7
2250	M3040	Denmark	151	325	215	34	175	180	169	2250	7
2250	O-1	Denmark	151	325	215	34	175	180	169	2250	7
2250 SLV	O-2	Denmark	151	NULL	215	34	175	180	169	2250	6
2250	O-3	Denmark	151	325	215	34	175	180	169	2250	7
2250	O-4	Denmark	151	325	215	34	175	180	169	2250	7
2250	O-5	Denmark	151	325	215	34	175	180	169	2250	7
2250	O-6	Denmark	151	325	215	34	175	180	169	2250	7
2250	O-10	Denmark	151	325	215	34	175	180	169	2250	7
2250	H1540	Denmark	151	325	215	34	175	180	169	2250	7
2250	H1604	Denmark	151	325	215	34	175	180	169	2250	7
2250	H1826	Denmark	151	325	215	34	175	180	169	2250	7
2250	H1864	Denmark	151	325	215	34	175	180	169	2250	7
2250	M4143	Denmark	151	325	215	34	175	180	169	2250	7
2250	M4146	Denmark	151	325	215	34	175	180	169	2250	7
2250	M4148	Denmark	151	325	215	34	175	180	169	2250	7
2250	M4611	Denmark	151	325	215	34	175	180	169	2250	7
2250	H2179	Denmark	151	325	215	34	175	180	169	2250	7
2250	LBSA043	Unknown	151	325	215	34	175	180	169	2250	7
2250	1299_Saur	Unknown	151	325	215	34	175	180	169	2250	7
2250	RK308	Sweden	151	325	215	34	175	180	169	2250	7
2258	LS013	Taiwan	151	1	4	34	175	180	169	2250	5
2259	LS095	Taiwan	151	1	1	34	175	180	169	2250	5
2260	LS126	Taiwan	151	23	15	34	175	180	169	2250	5
2261	LS129	Taiwan	151	13	1	34	175	180	169	2250	5
2262	LS165	Taiwan	151	4	2	34	175	180	169	2250	5
2277	09V40775_A164	Germany	151	167	43	34	175	180	169	2250	5
2483	D49IF1	Malaysia	151	1	215	34	175	180	169	2250	6
3240	2014S151	Belgium	151	325	260	34	175	180	169	2250	6
2596	D59IF3	Malaysia	151	123	321	34	256	261	49	2596	7
2793	H115100079001	Unknown	151	406	321	34	256	261	323	2596	5
2793	H130380233	UK	151	406	321	34	256	261	323	2596	5
2793	M5224	Denmark	151	406	321	34	256	261	323	2596	5
2793	M5200	Denmark	151	406	321	34	256	261	323	2596	5
2793	M5219	Denmark	151	406	321	34	256	261	323	2596	5
2793	H1955	Denmark	151	406	321	34	256	261	323	2596	5
1223	C147	Cambodia	151	187	20	101	145	150	131	1223	7
1223	HS42	Australia	151	187	20	101	145	150	131	1223	7
1223	HS2	Australia	151	187	20	101	145	150	131	1223	7
1223	M4185	Denmark	151	187	20	101	145	150	131	1223	7
1223	M4528	Denmark	151	187	20	101	145	150	131	1223	7
1223	D7903	Denmark	151	187	20	101	145	150	131	1223	7
1223	M051_MSHR	Unknown	151	187	20	101	145	150	131	1223	7
1303	17540	Australia	151	31	173	101	145	150	131	1223	5
1593	CONC240	Czech Republic	151	123	20	101	145	150	131	1223	6
1594	CONC241	Czech Republic	151	1	20	101	145	150	131	1223	6
1719	W3793	Ireland	151	3	20	101	145	150	131	1223	6
1793	S98	Martinique	151	3	20	101	198	150	131	1223	5
1927	F16	China	151	47	20	101	145	150	3	1223	5
2238	S-65	Canada	151	1	20	1	145	150	131	1223	6
2731	5579	Japan	151	23	20	101	145	150	131	1223	5
3049	ST20141410	India	151	6	20	101	145	150	131	1223	6
3261	SJTU F20124	China	151	469	20	101	145	150	131	1223	6
2854	S175	Thailand	36	406	321	34	287	52	302	2854	7
2854	O-9	Denmark	36	406	321	34	287	52	302	2854	7
883	06-16607	Australia	36	4	43	34	107	116	105	2198	6
1824	M34	Australia	207	269	43	34	107	116	105	2198	6
1848	SCC1165	Australia	36	272	43	34	107	116	105	2198	6
2043	ST2383	UK	36	14	271	34	107	116	105	2198	6
2044	ST2421	UK	36	298	43	34	107	116	105	2198	6
2198	SCC1229	Australia	36	269	43	34	107	116	105	2198	7
2198	M70	Australia	36	269	43	34	107	116	105	2198	7
2198	PR12	Germany	36	269	43	34	107	116	105	2198	7
2198	M260_MSHR	Unknown	36	269	43	34	107	116	105	2198	7
2198	HS22	Australia	36	269	43	34	107	116	105	2198	7
2602	A143328PN	USA	36	1	43	34	107	116	105	2198	6
2617	001_7325_2_n	Gabon	36	123	43	34	107	116	105	2198	6
